# Supplementary material for: Does digital inclusive finance promote the integration of rural industries? Based on the mediating role of financial availability and agricultural digitization
Source: PLoS One. 2023 Oct 10;18(10):e0291296. doi: 10.1371/journal.pone.0291296 (PMC10564148; doi:10.1371/journal.pone.0291296)
Supplement: S1 Dataset — (ZIP) [file pone.0291296.s001.zip]

Archive with 1 entries (1 files):
- The minimal anonymized data set..xls
