# Supplementary material for: Does digital inclusive finance promote the integration of rural industries? Based on the mediating role of financial availability and agricultural digitization
Source: PLoS One. 2023 Oct 10;18(10):e0291296. doi: 10.1371/journal.pone.0291296 (PMC10564148; doi:10.1371/journal.pone.0291296)
Supplement: S1 Dataset — (ZIP) [file pone.0291296.s001.zip › The minimal anonymized data set..xls]

## Sheet: Sheet1
Region	Province	Year	Business income of agricultural and sideline food processing industry(hundred million yuan)	Value added of agriculture, forestry, animal husbandry, fishing and services(hundred million yuan)	Value added of the primary industry(hundred million yuan)	Number of professional farmers' cooperatives	Number of village population	Area of facility agriculture(hektare)	Area of cultivated land(hektare)	Digital Inclusive Finance Index	Coverage breadth	Using depth	Digitization degree	Rural electricity consumption(billion kwh)	Completed investment in fixed assets of rural households(hundred million yuan)	Urbanization rate (%)	Per capita living consumption expenditure of rural residents (yuan)	Financial expenditure on agriculture, forestry and water (hundred million yuan)	Balance of farmers' loans(hundred million yuan)	Rural broadband access users
Eastern region	Beijing	2011	136.5	349.86	134.5	4400	2790000	19038.2	222000	79.41	97.53	72.23	32.59	45.4	59.1	86.2	11086	187.34	52	939000
Eastern region	Beijing	2012	150.4	383.24	148.4	5626	2850000	19680	220860	150.65	155.56	159.42	118.47	47.3	47.5	86.29	11888	222.69	107	944000
Eastern region	Beijing	2013	162	411	159.8	5978	2900000	24309	221160	215.62	193.86	247.5	229.57	48.5	49.5	86.39	13564	297.62	1387	968000
Eastern region	Beijing	2014	161.5	432.35	159.2	6450	2940000	21402	221000	235.36	243.92	219.89	235.22	50.6	50.8	86.5	14535	343.67	922	1047000
Eastern region	Beijing	2015	142.8	413.23	140.4	6330	2930000	19820	219300	276.38	268.39	234.17	379.48	51.7	50	86.71	15811	424.78	598	859000
Eastern region	Beijing	2016	132.2	453.96	129.8	6641	2930000	19538.3	216330	286.37	285.649	263.738	329.897	54.7	55.2	86.76	17329	443.55	865	777000
Eastern region	Beijing	2017	124.3	424.17	121.9	6409	2930000	15736.3	213730	329.94	316.118	357.237	326.019	61.5	63.1	86.93	18810	518.35	566	708000
Eastern region	Beijing	2018	122.6	409.275	120.6	7044	2910000	14377	194284	368.54	353.867	366.782	420.189	65.1	63.2	87.09	20195	576.04	1091	678000
Eastern region	Beijing	2019	116.9	394.38	114.4	7533	2890000	14564	195265	399	384.656	402.07	440.826	67.8	76.8	87.35	21881	584.62	57	618000
Eastern region	Beijing	2020	110.7	463.87	108.3	7525	2730000	15625	205917	417.88	397.002	445.833	436.022	69.3	82.6	87.55	20913	497.33	2247	944000
Eastern region	Tianjin	2011	141.1	521.91	141.1	2414	2640000	38217.4	441100	60.58	69.37	53.33	44.72	51.3	27	80.43	8273	91.78	4277	7000
Eastern region	Tianjin	2012	147.9	829.47	147.9	3000	2610000	30827.2	439280	122.96	110.61	135.77	140.44	68	21.5	81.55	10254	100.98	1065	5000
Eastern region	Tianjin	2013	158.5	785.5	154.8	5136	2650000	34498.2	438310	175.26	146.54	197.52	229.67	69.2	27.2	82.29	12491	123.03	1144	5000
Eastern region	Tianjin	2014	163.1	742.22	158.8	6694	2690000	35833.4	438000	200.16	193.86	180.28	257.11	109	27.8	82.55	13739	134.91	1134	20000
Eastern region	Tianjin	2015	167.3	934.42	162.3	8876	2690000	38220	436900	237.53	211.89	195.46	398.62	102.4	17.4	82.88	14739	156.08	3236	55000
Eastern region	Tianjin	2016	174.6	871.26	168.5	11365	2670000	35388.2	436930	245.838	225.412	231.615	339.147	92.2	23	83.27	15912	161.02	2027	78000
Eastern region	Tianjin	2017	174	691.025	169	12282	2660000	27441.5	436760	284.034	257.904	310.133	322.905	40.3	14.2	83.57	16386	158.36	607	144000
Eastern region	Tianjin	2018	181	600.908	175.3	12397	2630000	25439.8	403807	316.885	295.348	317.938	386.104	36.9	17.6	83.95	16863	165.71	1276	262000
Eastern region	Tianjin	2019	191.8	510.79	185.4	11627	2580000	25465	401495	344.11	323.857	349.013	402.111	39.2	18	84.31	17843	161.51	1154	441000
Eastern region	Tianjin	2020	218.3	571.96	210.3	11444	2120000	24878	385359	361.46	340.29	373.907	408.738	41	14.9	84.7	16844	154.82	999	528000
Eastern region	Hebei	2011	2802.9	1746.98	2702.8	20000	39390000	188817	6565000	32.42	18.46	44.19	57.15	559.2	609.1	45.59	5666	366.1	56	1930000
Eastern region	Hebei	2012	3021.8	1929.46	2914	35000	38770000	194551	6.55833e+06	89.32	65.46	108.15	133.9	593.9	556.7	46.6	6451	443.62	346	2226000
Eastern region	Hebei	2013	3260.8	2087.81	3141.9	50000	38040000	205274	6551190	144.98	105.66	162.85	242.35	616.4	564.5	48.02	7377	511.11	1472	4304000
Eastern region	Hebei	2014	3294.3	2186.32	3164.7	82900	37410000	20553.5	6551000	160.76	149.97	131.34	249.86	631.3	524.7	49.36	8248	583.52	701	4228000
Eastern region	Hebei	2015	3240.3	2162.3	3100.5	93339	36140000	207490	6525500	199.53	172.78	151.45	375.2	611.8	542.5	51.67	9023	712.49	1117	4265000
Eastern region	Hebei	2016	3235.1	2268.88	3082.5	108855	34870000	216383	6520470	214.36	191.55	196.874	321.46	600.8	409.9	53.87	9798	800.79	59	5721000
Eastern region	Hebei	2017	3298.3	2022.21	3130	115950	33830000	210116	6518870	258.17	232.892	273.451	313.865	615.2	394.6	55.74	10536	782.91	1074	7210000
Eastern region	Hebei	2018	3522.3	1898.88	3338.6	117501	32920000	153551	4.65305e+06	282.77	264.062	267.925	371.55	505.2	362.3	57.33	11383	906.27	723	8575000
Eastern region	Hebei	2019	3727.5	1775.54	3518.4	115000	32180000	15789	471919	305.06	284.387	297.331	387.383	501.6	316.8	58.77	12372	978.27	52	9524000
Eastern region	Hebei	2020	4113.2	2119.07	3880.4	115696	29790000	16423	489610	322.7	304.095	318.415	391.919	509.8	267.2	60.07	12644	988.74	281	10389000
Eastern region	Liaoning	2011	1763.3	3422.32	1693.4	12961	15760000	179557	5013200	43.29	44.96	44.64	35.33	366.3	294.8	64.05	5311	329.2	450	1014000
Eastern region	Liaoning	2012	1951.8	4298.2	1869.3	20880.5	15080000	201613	4998850	103.53	89.01	120.36	120.91	373.4	300.9	65.65	5892	405.02	43	1303000
Eastern region	Liaoning	2013	2067.4	4635.09	1973.4	28800	14730000	449206	4989660	160.07	126.67	181.54	231.33	394.8	316.3	66.45	7032	466.52	74	1075000
Eastern region	Liaoning	2014	2104.8	4243.15	2002	36000	14470000	399400	4990000	187.61	175.49	162.89	272.53	433.1	304	67.05	7801	443.85	1450	1510000
Eastern region	Liaoning	2015	2158	2871.83	2053.7	42221	14310000	389270	4977400	226.4	194.17	178.41	420.06	457.8	277.5	68.05	8873	446.07	1057	1810000
Eastern region	Liaoning	2016	1945.8	1673.39	1841.2	48085	14280000	292019	4974530	231.41	207.737	220.062	330.215	489.8	255.9	68.87	9953	480.73	752	2206000
Eastern region	Liaoning	2017	2000.4	1786.97	1902.3	52509	14200000	225256	4971590	267.18	239.872	291.265	313.574	528	232	69.49	10787	459.23	921	2137000
Eastern region	Liaoning	2018	2109.6	1843.77	2020.6	51159	13910000	180063	391442	290.95	271.813	279.476	375.012	306.2	205.8	70.26	11455	461.74	566	2135000
Eastern region	Liaoning	2019	2266.9	1900.56	2178	68707	13880000	187449	406411	311.01	292.444	302.521	387.77	177	221	71.21	12030	502.57	1190	1285000
Eastern region	Liaoning	2020	2370.3	2010.25	2284.8	68834	11870000	196332	1.18365e+06	326.29	307.112	328.118	386.333	184.6	208.6	72.14	12311	504.83	82	770000
Eastern region	Shanghai	2011	130.2	336.59	126.4	5469	2510000	5772	187600	80.19	98.85	86.24	7.58	204.3	2.1	89.3	10103	161.54	2537	13000
Eastern region	Shanghai	2012	133.3	357.64	129.3	7440	2540000	6902	188190	150.77	149.35	174.72	111.94	819.7	3	89.3	10947	217.97	4880	14000
Eastern region	Shanghai	2013	136	429.3	131.6	9047	2510000	5706	188010	222.14	187.31	280.93	230.3	874.4	3.7	89.6	13016	187.25	1310	15000
Eastern region	Shanghai	2014	136.3	421.85	132	10215	2520000	5628	188000	239.53	237.02	242.78	241.88	885.6	3.5	89.3	14820	202.34	1435	20000
Eastern region	Shanghai	2015	129.7	378.42	125.5	10635	2990000	5660	189800	278.11	258.98	259.81	374.54	919.2	3.3	88.53	16152	267.37	1341	24000
Eastern region	Shanghai	2016	118.3	405.44	114.3	10892	2930000	5138	190730	282.22	274.245	281.475	309.944	983.2	4.2	89	17071	327.41	3175	23000
Eastern region	Shanghai	2017	115.1	410.715	110.8	10992	2970000	5170	191600	336.65	305.888	396.049	330.311	1013.2	5.7	89.1	18090	456.53	2030	22000
Eastern region	Shanghai	2018	112.4	413.353	104.8	10929	2880000	4939	18292.6	377.73	346.332	400.397	440.26	1053.4	6.5	89.13	19965	469.88	818	20000
Eastern region	Shanghai	2019	113.3	415.99	107.1	10667	2840000	4963	18267.1	410.28	378.251	439.912	462.228	1102	6.9	89.22	22449	523.1	1737	14000
Eastern region	Shanghai	2020	116.7	433.78	107.7	10574	2660000	5102	18498.9	431.93	395.204	488.683	450.08	1087.1	6.3	89.3	22095	473.8	1207	27000
Eastern region	Jiangsu	2011	3051.4	2555.55	2908.8	44000	30090000	115139	4587800	62.08	66.7	79.22	15.71	1606.8	379.2	62.01	8788	618.13	1038	4061000
Eastern region	Jiangsu	2012	3400.4	3272.7	3241.4	55312	29300000	162171	4584660	122.03	106.69	156.55	109.94	1696.4	380.5	63.01	9921	754.09	58	5395000
Eastern region	Jiangsu	2013	3623.7	3794.13	3447.5	69125	28490000	202933	4581580	180.98	144.68	223.09	224.3	1801.9	390.8	64.39	10759	868.34	499	5752000
Eastern region	Jiangsu	2014	3808.2	4190.02	3607.4	70000	27690000	297056	4582000	204.16	193.18	201.09	246.02	1834.9	385.9	65.7	11820	899.31	2093	5882000
Eastern region	Jiangsu	2015	4175.9	4615.55	3952.5	70940	26700000	330700	4574900	244.01	215.94	218.62	382.84	1836.2	341.7	67.49	12883	1008.6	952	8818000
Eastern region	Jiangsu	2016	4286.1	5100.74	4039.8	74568	25820000	338028	4571130	253.75	233.219	253.077	322.8	1869.3	292.4	68.93	14428	985.62	1190	10029000
Eastern region	Jiangsu	2017	4314.5	3890.84	4045.2	86507	25080000	359007	4573340	297.69	272.323	328.93	324.693	1888	276.8	70.18	15612	918.22	70	11529000
Eastern region	Jiangsu	2018	4431.4	3285.88	4141.7	80462	24470000	339403	429624	334.02	311.951	333.085	408.619	1933.1	258	71.19	16567	996.67	1343	12444000
Eastern region	Jiangsu	2019	4611.9	2680.93	4297.2	91341	23720000	339855	429598	361.93	341.499	365.496	422.918	1949.1	236.5	72.47	17716	1032.37	1087	13683000
Eastern region	Jiangsu	2020	4868.5	2874.77	4537.6	81542	22510000	341223	428780	381.61	362.109	395.006	421.699	2011	181.4	73.44	17022	1091.25	69	14164000
Eastern region	Zhejiang	2011	1558.1	846.93	1535.2	24000	20600000	40816	1981600	77.39	85.53	93.52	21.22	848	533.6	62.29	10849	373.32	351	4260000
Eastern region	Zhejiang	2012	1635.8	946.81	1610.8	29000	20160000	37042	1979390	146.35	128.5	200.42	107.07	869.9	553.4	62.91	11598	408.2	755	4882000
Eastern region	Zhejiang	2013	1745.7	1041.74	1718.7	37000	19790000	43667	1978510	205.77	167.96	265.48	222.12	904.9	588	63.94	12803	513.03	54	5404000
Eastern region	Zhejiang	2014	1756	1049.01	1726.6	42551	19350000	43644	1979000	224.45	217.48	233.67	230.71	905.3	708	64.96	14498	524.59	91	4051000
Eastern region	Zhejiang	2015	1803.8	1004.88	1771.4	45989	18940000	47620	1978600	264.85	239.33	251.29	373.77	905.6	658.6	66.32	16108	739.08	1798	5036000
Eastern region	Zhejiang	2016	1925.5	1063.1	1890.4	48688	18450000	49319	1974670	268.1	254.442	270.624	308.656	926.1	705.1	67.72	17359	722.41	1311	4952000
Eastern region	Zhejiang	2017	1972.8	991.01	1933.9	48783	18100000	49587	1977040	318.05	290.055	366.399	322.662	976.7	570	68.91	18093	696.69	932	6042000
Eastern region	Zhejiang	2018	2019.3	954.965	1975.9	47254	17840000	55667	214104	357.45	330.169	372.008	421.07	1008.3	863.6	70.02	19707	724.46	1142	9023000
Eastern region	Zhejiang	2019	2135.9	918.92	2086.7	473000	17550000	55342	210867	387.49	362.404	404.648	439.156	1026.7	665	71.58	21352	744.24	702	9225000
Eastern region	Zhejiang	2020	2221.4	972.64	2166.3	474000	17970000	56451	212589	406.88	382.072	439.253	429.979	1038.1	665.3	72.17	21555	764.89	1476	8927000
Eastern region	Fujian	2011	1544.1	1477.29	1492.2	11900	15590000	4070	1337900	61.76	63.28	68.51	44.5	270.6	233.8	58.11	8013	207.89	102	1777000
Eastern region	Fujian	2012	1684.3	1781.27	1628.9	15000	15140000	5789	1338400	123.21	112.74	140.25	126.79	312.9	257.4	59.32	9068	244.16	3146	2176000
Eastern region	Fujian	2013	1805.2	2084.12	1745.2	19500	14810000	6482	1338740	183.1	157.43	194.12	247.85	346.7	281.6	60.8	9986	312.22	6066	2402000
Eastern region	Fujian	2014	1920.7	2356.45	1855.9	24000	14540000	8037	1339000	202.59	204.22	164.85	265.76	367.7	308.1	61.99	11056	320.32	1624	3078000
Eastern region	Fujian	2015	2003.2	2651.5	1932.8	29454	14360000	8280	1336300	245.21	226.6	198.23	392.01	381.1	327.4	63.22	11961	441.86	1780	3422000
Eastern region	Fujian	2016	2221	2933.32	2145.1	33035	14100000	10302	1336330	252.67	240.466	245.125	306.701	384.4	309.4	64.39	12911	410.58	1662	3566000
Eastern region	Fujian	2017	2294.4	3210.52	2215.1	37589	13770000	11751	1336900	299.28	275.401	334.329	314.469	388.4	305.9	65.78	14003	447.7	3937	4600000
Eastern region	Fujian	2018	2464.3	3349.12	2379	40282	13470000	12734	1.41489e+06	334.44	312.313	334.296	407.758	403.9	301.1	66.98	14943	431.51	2518	5680000
Eastern region	Fujian	2019	2691.1	3487.72	2595.5	67000	13310000	12875	1.41328e+06	360.51	340.652	363.728	420.248	417.9	248.1	67.87	16281	442.06	1015	7885000
Eastern region	Fujian	2020	2831.8	3222.46	2730.8	42831	12980000	17833	1.92977e+06	380.13	359.212	401.803	409.818	445.1	206.6	68.75	16339	450.05	2154	5776000
Eastern region	Shandong	2011	3909.3	8449.71	3768.6	65448	47270000	249521	7.6469e+06	38.55	33.67	47.16	39.01	456.5	842.3	50.86	5489	564	1497	3013000
Eastern region	Shandong	2012	4198.2	10237.4	4047.1	70336	46070000	262565	7.63567e+06	100.35	80.15	127.53	117.68	465.8	936.2	52.03	6304	673.82	1287	4029000
Eastern region	Shandong	2013	4630.8	11608.9	4454.1	99000	45020000	283055	7.63353e+06	159.3	122.01	189.07	228.32	471.4	913.2	53.46	6877	748.14	72	4488000
Eastern region	Shandong	2014	4857.3	12238.5	4662.8	118973	44040000	271003	7.634e+06	181.88	169.89	161.19	259.08	480	896.4	54.77	7962	772.84	619	4535000
Eastern region	Shandong	2015	5110.8	12666.4	4902.8	138946	42330000	285790	7.611e+06	220.66	192.11	178.15	392.16	482.3	931	56.97	8748	964.42	2595	6017000
Eastern region	Shandong	2016	5072.3	13086.8	4830.3	161001	40760000	296286	7.60693e+06	232.57	209.796	217.811	334.577	488.8	958.4	59.13	9519	943.44	1180	7293000
Eastern region	Shandong	2017	5114.7	9607.07	4832.7	175271	39440000	292528	7.58979e+06	272.06	247.188	290.925	319.918	488.5	966.7	60.79	10342	953.59	1476	8446000
Eastern region	Shandong	2018	5273.9	7867.21	4950.5	188940	39000000	290657	7266425	301.13	281.99	287.852	388.476	416.2	958.6	61.46	11270	998.5	87	9513000
Eastern region	Shandong	2019	5477.1	6127.35	5117	210000	38760000	292484	7.13376e+07	327.36	309.971	318.538	400.836	435.9	943.8	61.86	12309	1075.98	1665	10170000
Eastern region	Shandong	2020	5750.1	6811.02	5364.4	235592	37510000	293654	6.96671e+07	347.81	331.656	343.487	409.002	445.6	863.6	63.05	12660	1065.29	1348	10709000
Eastern region	Guangdong	2011	2614.6	2201.32	2553.2	10070	35190000	7608	2601300	69.48	63.41	80.97	68.66	1134.9	470	66.57	7205	420.34	85	4189000
Eastern region	Guangdong	2012	2778.5	2322.96	2711.3	14657	34540000	10973	2614440	127.06	111.37	149.38	138.31	1187.5	501.3	67.15	7990	539.56	435	4836000
Eastern region	Guangdong	2013	2950	2747.35	2876.4	26540	34320000	10825	2621830	184.78	153.33	208.44	245.61	1234.8	512.9	68.09	8938	595.28	936	5186000
Eastern region	Guangdong	2014	3118.4	2902.74	3038.7	31900	34320000	12029	2622000	201.53	199.63	175.04	255.98	1314	450.9	68.62	10043	557.59	107	5342000
Eastern region	Guangdong	2015	3275.1	3006.57	3189.8	35684	33950000	13750	2615900	240.95	225.52	195.87	373.79	1326.2	392.6	69.51	11103	811.9	139	5778000
Eastern region	Guangdong	2016	3593.6	3365.54	3500.5	37266	33880000	14835	2607600	248	240.073	236.499	295.065	1334.8	356.3	70.15	12415	715.44	2412	5663000
Eastern region	Guangdong	2017	3712.7	3368.59	3611.4	42664	33670000	15494	2599650	296.17	275.913	328.166	304.92	1414.8	357.8	70.74	13200	754.4	1391	6118000
Eastern region	Guangdong	2018	3948.9	3370.12	3836.4	42696	33240000	14089	2.34817e+06	331.92	312.442	329.93	399.859	1443.1	368.3	71.81	15411	909.78	1205	6273000
Eastern region	Guangdong	2019	4478.3	3371.65	4350.6	47653	32950000	14175	2.31618e+06	360.61	339.984	364.498	421.661	1448	423.4	72.65	16949	957.68	1123	9301000
Eastern region	Guangdong	2020	4880.8	3650.62	4732.7	51653	32580000	14258	2.37633e+06	379.53	356.941	404.353	409.062	1467.5	379.8	74.15	17132	1125.81	724	10170000
Eastern region	Hainan	2011	651.4	96.9	636.6	5517	4340000	24353	726600	45.56	30.96	57.74	71.63	7.1	58.1	50.34	4860	105.63	1269	162000
Eastern region	Hainan	2012	701	113.37	683.9	7988	4290000	27251	726680	102.94	79.51	120.72	147.98	8.6	80.9	51.02	5572	123.62	96	214000
Eastern region	Hainan	2013	742.7	127.19	723.6	9977	4230000	2167	726720	158.26	121.75	173.37	251.39	9.6	72.3	52.28	6376	139.03	3480	260000
Eastern region	Hainan	2014	814.7	121.04	793.2	12404	4180000	2221	727000	179.62	170.99	153.8	255.03	10.9	72.8	53.3	7029	146.3	6993	297000
Eastern region	Hainan	2015	859.3	114.92	835.4	13553	4090000	2220	725900	230.33	192.26	184.91	438.59	13	95.8	54.91	8210	164.24	2162	422000
Eastern region	Hainan	2016	951.6	117.67	924.7	15725	3960000	2911	722730	231.56	210.091	220.348	322.835	13.9	143.4	56.7	8921	179.04	2404	602000
Eastern region	Hainan	2017	993.3	138.025	962.8	10399	3890000	3076	722400	275.64	253.391	297.535	309.335	15.5	119	58.04	9599	198.42	2226	796000
Eastern region	Hainan	2018	1020.2	148.202	986	11607	3820000	3085	717442	309.72	294.403	300.233	377.541	17.4	97.4	59.13	10956	227.71	3703	826000
Eastern region	Hainan	2019	1118	158.38	1079	15868	3850000	3095	717898	328.75	319.414	314.457	385.585	18.7	117	59.37	12418	251.4	3062	997000
Eastern region	Hainan	2020	1178.4	178.15	1136	15597	4010000	3144	7310.78	344.05	335.866	337.243	383.458	21	98.9	60.27	13169	268.57	1340	1112000
Central region	Shanxi	2011	616.2	267.66	586.6	41035	24370000	38425	4064500	33.41	28.94	21.61	69.57	86.6	235.4	49.79	5096	241.45	2743	495000
Central region	Shanxi	2012	674.7	299.33	642	50196	23640000	52916	4.06419e+06	92.98	75.2	86.48	163.5	95	278.4	51.32	6184	309.63	2038	525000
Central region	Shanxi	2013	733.1	349.63	697.6	63000	23120000	56842	4.06199e+06	144.22	115.4	139.08	248.75	99.8	286.5	52.88	6458	339.69	1479	511000
Central region	Shanxi	2014	775.9	356.13	736.6	73700	22610000	60315	4.062e+06	167.66	163.16	124.78	260.43	97.1	319.1	54.3	6992	327.85	102	497000
Central region	Shanxi	2015	767.1	317.73	726.2	81061	22090000	61550	4.0588e+06	206.3	186.14	141.52	390.57	96.8	329.6	55.87	7421	394.46	1073	1219000
Central region	Shanxi	2016	766.8	310.91	724.3	90120	21540000	58286	4056800	224.81	205.505	189.377	352.958	97.5	338.6	57.27	8029	432.02	3510	1207000
Central region	Shanxi	2017	764.1	276.155	719.2	97429	20980000	55875	4.05632e+06	259.95	243.023	254.979	324.922	99.3	318.4	58.59	8424	477.91	1692	1858000
Central region	Shanxi	2018	788.4	258.777	740.8	101520	20440000	50839	3.38927e+06	283.65	277.029	249.73	367.194	101.4	257.7	59.85	9172	581.34	1525	1967000
Central region	Shanxi	2019	875.5	241.4	825.3	101367	19870000	50276	3.32758e+06	308.73	305.61	277.891	375.065	104.9	178.9	61.29	9728	626.04	126	2169000
Central region	Shanxi	2020	1232	242.53	1166.6	96552	17880000	51324	3.32409e+06	325.73	327.287	291.365	383.036	109.2	122.4	62.53	10290	653.68	1898	2336000
Central region	Jilin	2011	1139.7	2141.78	1105.9	21331	12810000	38425	7.0212e+06	24.51	23.75	24.04	27.86	42.5	215.1	53.4	5409	255.57	1861	530000
Central region	Jilin	2012	1231.5	2685.81	1195.6	36698	12730000	52916	7013700	87.23	69.43	93.83	133.99	46.1	249.3	54.54	6307	291.3	99	681000
Central region	Jilin	2013	1286.6	3039.6	1250.2	44381	12600000	56842	7006470	138.36	106.85	147.95	224.97	48.2	253.5	55.74	7523	318.26	484	760000
Central region	Jilin	2014	1308.2	3075.51	1270.2	52065	12440000	60315	7006000	165.62	154.91	136.01	254.75	48.8	231.7	56.81	8140	308.68	1114	737000
Central region	Jilin	2015	1309.1	3070.03	1270.6	57312	12300000	61550	6999200	208.2	175.49	154.68	413.47	49.6	196.7	57.64	8783	408.61	139	694000
Central region	Jilin	2016	1171.1	3001.2	1130.1	75638	12030000	58286	6993400	217.07	191.939	204.138	323.59	51.1	150	58.75	9521	550.5	157	549000
Central region	Jilin	2017	1137.7	1935.41	1095.4	80886	11780000	55875	6986740	254.76	227.446	273.624	310.718	53	153	59.71	10279	554.77	2948	750000
Central region	Jilin	2018	1205	1402.52	1160.7	84954	11480000	50839	6354875	276.08	256.546	255.226	378.464	54.9	151.7	60.85	10826	537.55	1474	943000
Central region	Jilin	2019	1333.4	869.63	1287.3	89400	11230000	50476	6.27374e+06	292.77	275.748	275.929	379.62	54.9	114.1	61.63	11457	564.35	1370	965000
Central region	Jilin	2020	1600.6	902.58	1553	84014	8990000	51448	6.31535e+06	308.26	290.781	297.632	385.286	56.6	119.8	62.64	11864	577.76	1269	1126000
Central region	Heilongjiang	2011	1727.9	1726.29	1695.5	21000	16680000	19070	15849100	33.58	21.12	36.28	69.83	58.2	317.5	56.49	5630	355.98	723	434000
Central region	Heilongjiang	2012	2157.9	2220.84	2119.6	29089	16520000	19241	1.58459e+07	87.91	66.48	100.46	135.89	64.3	319.3	56.88	6035	430.39	1257	490000
Central region	Heilongjiang	2013	2584.8	2834.74	2539.6	49533	16340000	23465	15864100	141.4	104.49	152.58	242.97	67	331.8	58.04	7192	461.7	111	575000
Central region	Heilongjiang	2014	2742.6	2755.33	2691	49637.5	16090000	27037	15864000	167.8	152.48	142.48	264.41	69.6	291.1	59.22	7830	487.67	4177	594000
Central region	Heilongjiang	2015	2770.7	2777.23	2712.2	49742	15700000	24830	15854100	209.93	174.68	164.06	409.72	72.6	298.7	60.47	8391	681.48	8003	829000
Central region	Heilongjiang	2016	2817.7	2838.19	2751.2	53678	15500000	25141	15850100	221.89	191.241	206.542	350.968	77.5	215.8	61.09	9424	801.77	2504	896000
Central region	Heilongjiang	2017	3036.9	2193.86	2965.3	58181	15380000	26509	15845700	256.78	225.996	275.861	323.77	79.8	212.3	61.9	10524	815.16	2791	1508000
Central region	Heilongjiang	2018	3080.2	1871.69	3001.2	58844	15050000	24660	1.45059e+07	274.73	256.123	254.882	372.281	82.8	217.8	63.46	11417	834.47	2687	2411000
Central region	Heilongjiang	2019	3268.2	1549.52	3183.2	58742	14670000	25786	1.4794e+07	292.87	275.789	274.641	382.409	85.6	221.2	64.62	12495	881.99	3838	2676000
Central region	Heilongjiang	2020	3534.6	1681.88	3445.1	58869	10950000	25477	1.42808e+07	306.08	290.479	293.695	380.091	89.7	216.9	65.61	12360	914.53	3553	1642000
Central region	Anhui	2011	1931.2	1839.44	1868	22000	32940000	12308	5.8865e+06	33.07	20.2	55.58	34.66	117.3	447.8	44.8	6235	351.87	1609	1133000
Central region	Anhui	2012	2088.4	2206.33	2018.6	29282	32040000	13426	5.88129e+06	96.63	66.06	138.06	122.31	128.8	482	46.3	6988	430.47	3230	1297000
Central region	Anhui	2013	2250.3	2501.97	2173.2	42000	31440000	18543	5883100	150.83	106.51	190.86	224.45	138.4	530.7	47.87	7200	478.17	2589	1420000
Central region	Anhui	2014	2380.3	2753.34	2295	52500	30930000	25890	5883000	180.59	156.56	173.84	272.22	147.5	619.3	49.31	7981	502.69	1751	1437000
Central region	Anhui	2015	2467.3	2899.21	2376.1	64190	30410000	49170	5872900	211.28	171.65	189.78	381.23	156.7	582	50.97	8975	577.74	140	2578000
Central region	Anhui	2016	2603.8	3143.3	2489.8	77105	29740000	51219	5867530	228.78	194.895	229.954	338.538	161.6	456	52.62	10287	624.83	1189	3007000
Central region	Anhui	2017	2707.3	2625.16	2582.3	87521	29090000	53353	5866760	271.6	234.702	309.547	324.476	171.3	458.7	54.29	11106	681.91	3822	4228000
Central region	Anhui	2018	2776	2366.1	2638	100723	28650000	53056	5.83033e+06	303.83	273.407	309.621	393.785	180.8	554.9	55.65	12748	704.86	2038	6404000
Central region	Anhui	2019	3069.2	2107.03	2916	105149	28130000	53124	5.78693e+06	330.29	301.147	341.533	406.11	189.1	501.6	57.02	14546	736.27	1733	7059000
Central region	Anhui	2020	3353.7	2127.69	3185	109931	25430000	53054	5.38619e+06	350.16	323.745	366.145	408.383	205.3	398.8	58.33	15024	924.29	155	8021000
Central region	Jiangxi	2011	1363.3	855.02	1320.5	15302	24370000	6488	3085300	61.76	13.97	54.82	36.21	77.3	333.7	45.75	5611	287.99	2075	733000
Central region	Jiangxi	2012	1484.4	1164.35	1439.1	19074	23640000	5843	3083500	123.21	59.82	132.68	123.92	84.6	395.8	47.39	6176	384.77	2282	921000
Central region	Jiangxi	2013	1591.7	1452.52	1540.7	26861	23120000	3151	3.08731e+06	183.1	99.81	183.73	230.78	90.9	415.3	49.04	6807	438.54	133	1039000
Central region	Jiangxi	2014	1682.3	1752.67	1626.9	35000	22610000	3144	3087000	202.59	148.73	167.19	280.18	97.6	432.9	50.55	7548	500.15	512	1116000
Central region	Jiangxi	2015	1773.9	1966.98	1714.5	40957	22090000	3190	3082700	245.21	170.86	182.48	379.14	99.9	394.2	52.3	8486	557.3	1229	2029000
Central region	Jiangxi	2016	1851.9	2185.69	1794.1	49473	21540000	3247	3.0822e+06	252.67	188.788	222.736	341.083	104.6	315.5	53.99	9128	580.9	22	2440000
Central region	Jiangxi	2017	1898.5	1912.6	1835.3	60997	20980000	3401	3.08599e+06	299.28	228.52	305.918	324.382	108.5	314.9	55.7	9870	607.71	179	3093000
Central region	Jiangxi	2018	1947.9	1776.05	1877.3	66776	20440000	3561	2967500	334.44	266.463	296.518	394	112.5	308.6	57.34	10885	599.41	3490	4153000
Central region	Jiangxi	2019	2135.8	1639.5	2057.7	71000	19870000	3589	2.88737e+06	319.13	294.322	319.183	400.969	119.2	345.9	59.07	12497	619.8	1574	4609000
Central region	Jiangxi	2020	2328.1	1809.47	2243.8	74150	17880000	3658	2.89047e+06	340.61	316.135	353.232	398.516	130.2	342.4	60.44	13579	740.31	1574	5185000
Central region	Henan	2011	3421.1	3949.84	3349.3	34464	55790000	47803	8.1619e+06	28.4	13.54	38.11	59.81	281.8	834.6	40.47	4881	480.48	1351	1897000
Central region	Henan	2012	3654.2	4202.1	3577.2	44912	54150000	67416	8156760	83.68	61.93	98.07	129.37	290	891.4	41.99	5686	551.73	721	2553000
Central region	Henan	2013	3913.5	4973.19	3827.2	70091	52900000	72730	8140700	142.08	105.06	155.23	240.42	305.4	899.4	43.6	6359	629.85	1209	3017000
Central region	Henan	2014	4089.9	5587.43	3988.2	97000	51720000	74374	8141000	166.65	157.52	132.24	259.31	313.2	769.9	45.05	7277	661.94	174	3144000
Central region	Henan	2015	4154.4	6009.86	4015.6	100615	50390000	75150	8105900	205.34	181.5	151.05	382.73	321	709.1	47.02	7887	791.63	5067	4190000
Central region	Henan	2016	4217.4	6830.48	4063.6	111785	49090000	74644	8111000	223.12	200.646	199.216	340.796	317.2	661.2	48.78	8587	807.06	9388	4928000
Central region	Henan	2017	4310.6	5289.46	4139.3	124557	47640000	77198	8112280	266.92	241.449	279.56	328.092	328.8	606.6	50.56	9212	916.81	3067	5928000
Central region	Henan	2018	4501.2	4518.95	4311.1	138944	46380000	77406	7980000	295.76	278.456	275.745	389.265	330.6	629.2	52.24	10392	1001.08	3095	7297000
Central region	Henan	2019	4860.7	3748.44	4635.7	186000	45110000	77589	7.98931e+06	322.12	309.343	301.852	401.162	353.8	580.1	54.01	11546	1059.7	3249	7831000
Central region	Henan	2020	5600.5	3463.49	5354	194071	44290000	77587	7.9381e+06	340.81	331.165	321.21	408.316	373.2	510.8	55.43	12201	1145.4	4318	9017000
Central region	Hubei	2011	2518.7	2253.77	2469.2	19611	27730000	22323	5301500	39.82	35.17	53.56	30.18	112.3	362	51.78	6264	376.23	4114	1020000
Central region	Hubei	2012	2732.9	3153.54	2674.8	28805.5	26870000	15125	5.28997e+06	101.42	82.06	125.84	121	121.2	429.6	53.23	7159	419.02	2001	1263000
Central region	Hubei	2013	2951.6	3882.59	2883.7	38000	26380000	65977	5281810	164.76	123.74	197.04	241.51	130.1	510.5	54.51	7850	465.34	3653	1441000
Central region	Hubei	2014	3080.6	4280.41	3001.6	47522	25780000	105582	5282000	190.14	176.61	175.7	261.07	142.2	473.6	55.73	8681	483.8	3140	1463000
Central region	Hubei	2015	3210.9	4513.03	3109.9	57108	25250000	97940	5.255e+06	226.75	199.53	189.08	385.07	149.1	477.5	57.18	9803	616.57	2250	1549000
Central region	Hubei	2016	3527.9	4865.69	3406.5	66795	24660000	97878	5.24527e+06	239.86	215.55	233.412	331.833	152.9	507.8	58.57	10938	704.59	164	1813000
Central region	Hubei	2017	3690.3	4271.4	3529	76652	24020000	94070	5.23591e+06	285.28	253.629	317.581	331.095	156.6	409.8	59.88	11633	714.73	1336	2634000
Central region	Hubei	2018	3734.3	3974.25	3548.2	87136	23490000	83378	4.63211e+06	319.48	292.558	322.443	402.991	165.2	501.8	61	13946	785.55	4254	4066000
Central region	Hubei	2019	4014.3	3677.1	3809.4	100000	23120000	83458	4.52175e+06	344.4	320.788	348.533	414.891	178.6	433.8	61.83	15328	828.21	2448	4997000
Central region	Hubei	2020	4359	3235.91	4133.2	104115	21430000	83529	4.48021e+06	358.64	336.541	369.58	411.729	186.9	274.9	62.89	14472	868.9	1943	5703000
Central region	Hunan	2011	2509.8	1988.8	2420	10289	36210000	4173	4138000	39.82	15.33	60.73	39.02	106	473.2	44.97	6138	394.26	178	854000
Central region	Hunan	2012	2671.1	2128.58	2567.9	14435	35420000	4255	4146250	101.42	63.39	132.38	123.56	110.2	557	46.22	6956	447.74	2175	1132000
Central region	Hunan	2013	2702.1	2402.17	2589.2	23000	34820000	6402	4.14951e+06	164.76	103.46	175	244.25	118.6	616.2	47.63	7833	516.55	2647	1402000
Central region	Hunan	2014	2793.1	2599.82	2671	29000	34170000	9899	4150000	190.14	150.42	153.46	247.99	123.8	694.4	48.98	9025	557.59	161	1501000
Central region	Hunan	2015	2878.9	2953.49	2747.9	45703	33310000	9920	4150200	226.75	170.07	174.47	384.24	123.9	720.9	50.79	9691	676.24	581	1760000
Central region	Hunan	2016	3063.1	3267.3	2915.6	53571	32230000	9824	4.14873e+06	239.86	186.133	219.802	318.074	126.7	664.9	52.7	10630	729.75	1322	2461000
Central region	Hunan	2017	3165.3	3226.88	2998.4	67827	31130000	7221	4.15102e+06	285.28	223.473	297.699	318.964	128.6	631.1	54.62	11534	782.42	30	3740000
Central region	Hunan	2018	3266.5	3206.66	3084.2	81988	30340000	7139	3569500	319.48	258.069	286.552	382.193	130.8	705.7	56.09	12721	925.57	197	5202000
Central region	Hunan	2019	3850.5	3186.45	3647.2	105000	29590000	7254	3.38497e+06	310.85	282.28	311.812	403.463	133	638.9	57.45	13969	978.68	4045	6455000
Central region	Hunan	2020	4462	3276.66	4240.7	126605	27400000	7335	2.88666e+06	332.03	302.281	347.444	402.302	134.7	590.4	58.76	14974	987.71	1778	7016000
Western region	Inner Mongolia	2011	1309.7	1236.91	1309.7	25000	10770000	42590	9.1894e+06	28.89	24.65	30.27	40.35	52.3	112.2	57.04	6880	391.68	1809	198000
Western region	Inner Mongolia	2012	1453.2	1292.12	1453.2	29000	10520000	51880	9.18693e+06	91.68	75.03	95.44	139.78	55.2	126	58.42	7972	450.83	1383	248000
Western region	Inner Mongolia	2013	1605.3	1602.55	1582.9	32000	10310000	72070	9198980	146.59	116.37	138.84	260.45	59.6	145	59.82	9080	466.58	651	609000
Western region	Inner Mongolia	2014	1661.9	1582.97	1638	44090	10140000	73480	9199000	172.56	165.46	114.88	300.84	63.1	154	60.97	9972	517.69	1165	718000
Western region	Inner Mongolia	2015	1655.3	1576.07	1630.2	56180	9970000	72900	9238000	214.55	185.34	136.04	453.66	72.3	173.1	62.09	10637	675.58	192	843000
Western region	Inner Mongolia	2016	1677	1677.99	1650.6	59367	9780000	79050	9257930	229.93	201.997	184.89	403.997	71.1	186.1	63.4	11463	729.02	6036	973000
Western region	Inner Mongolia	2017	1677.7	1077.14	1649.8	62106	9610000	86679	9270780	258.5	238.92	249.198	340.096	78.9	185.3	64.6	12184	807.71	11082	1035000
Western region	Inner Mongolia	2018	1779.8	776.722	1750.7	62036	9450000	83200	8.85106e+06	271.57	269.492	232.313	349.765	85.5	166	65.51	12661	903.96	3777	964000
Western region	Inner Mongolia	2019	1893.5	476.3	1863.3	81000	9310000	84577	8.99631e+06	293.89	291.449	260.313	362.977	91.2	154.2	66.46	13816	874.73	3632	877000
Western region	Inner Mongolia	2020	2060	495.42	2028.8	81943	7820000	84254	8.90164e+06	309.39	310.4	275.657	367.4	93.2	144.3	67.48	13594	867.59	3908	873000
Western region	Guangxi	2011	2047.2	1377.4	2006.4	8563	27030000	300	4421500	33.89	19.98	44.06	61.33	56.2	409.8	41.9	4882	314.86	4948	699000
Western region	Guangxi	2012	2172.4	1690.83	2126.4	10500	26440000	316	4414240	89.35	66.47	104.58	137.25	63.3	463.4	43.48	5720	369.07	4659	877000
Western region	Guangxi	2013	2343.6	1878.14	2290.6	14400	26040000	327	4419450	141.46	106.97	153.84	232.82	68.4	523.7	45.11	6035	371.9	2442	1026000
Western region	Guangxi	2014	2473.9	1968.13	2413.4	18552	25670000	377	4419000	166.12	154.29	139.98	252.66	76.2	555.6	46.54	6675	391.29	4061	1085000
Western region	Guangxi	2015	2633	2025.66	2565.5	24121	25390000	400	4402300	207.23	176.33	153.46	406.94	83.9	572.8	47.99	7582	497.53	3646	1538000
Western region	Guangxi	2016	2877	2156.79	2800.3	35994	25120000	382	4395130	223.32	193.514	202.207	360.146	95.4	583.8	49.24	8351	573.48	2624	1892000
Western region	Guangxi	2017	2964.7	1934.1	2878.3	46174	24810000	419	4387460	261.94	232.734	279.516	326.443	103.5	590.8	50.59	9437	646.87	221	2962000
Western region	Guangxi	2018	3116.4	1822.76	3021.1	52811	24520000	432	4500000	289.25	270.406	272.494	381.929	108.2	596.2	51.82	10617	656.58	1476	4758000
Western region	Guangxi	2019	3493.9	1711.41	3389.7	58690	24260000	445	4.60949e+06	309.91	295.256	292.478	390.011	126.5	619.4	52.98	12045	747.21	4722	6015000
Western region	Guangxi	2020	3757.3	1713.51	3645.9	61052	22960000	421	4.37903e+06	325.17	311.985	313.241	390.407	141.3	585.6	54.2	12431	904.38	2856	7007000
Western region	Chongqing	2011	805.3	455.14	794.1	20330	13130000	2957	2.4497e+06	41.89	40.38	47.46	36.77	70.4	106.4	54.98	5414	198.91	2190	387000
Western region	Chongqing	2012	892.3	545.68	879.7	16000	12670000	2997	2451280	100.02	85.39	116.14	119.05	73.8	125.8	56.64	6035	256.35	217	518000
Western region	Chongqing	2013	955.3	649.48	941.2	18600	12370000	41120	2.45582e+06	159.86	125.27	178.2	240.74	76.1	144.3	58.29	6971	281.94	2360	666000
Western region	Chongqing	2014	1006.4	773.21	990.8	22000	12090000	43335	2456000	184.71	175.57	157.88	263.63	78.3	144.6	59.74	7983	291.62	2798	760000
Western region	Chongqing	2015	1086.2	883.07	1067.7	25688	11780000	44300	2430500	221.84	197.46	171.58	393.65	78.1	145.1	61.47	8938	331.33	193	896000
Western region	Chongqing	2016	1258.4	1038.17	1237	28706	11400000	34196	2.38247e+06	233.89	214.028	211.536	340.099	78.7	116.3	63.33	9954	347.99	631	1371000
Western region	Chongqing	2017	1300.3	947.01	1276.1	31477	11080000	34619	2.36985e+06	276.31	249.504	301.206	319.574	80.2	96.5	65	10936	347.57	1290	2055000
Western region	Chongqing	2018	1405.4	901.43	1378.7	34178	10700000	34666	2.31107e+06	301.53	285.109	285.596	384.739	79.5	95.5	66.61	11977	366.77	37	2158000
Western region	Chongqing	2019	1581.3	855.85	1551.6	36438	10370000	35667	2.3496e+06	325.47	311.031	310.364	400.622	80.9	90.5	68.24	13112	389.53	243	2436000
Western region	Chongqing	2020	1837	842.86	1803.5	37741	9790000	34857	2.26051e+06	344.76	329.386	343.906	397.125	82.5	81.1	69.46	14140	416.76	4335	2530000
Western region	Sichuan	2011	2900.4	2294.17	2854.6	20330	46830000	25282	6735600	40.16	29.02	58.56	43.5	148.6	534.5	41.85	5458	545.7	1963	1299000
Western region	Sichuan	2012	3198.9	2249.85	3142.6	26263	45610000	36501	6732060	100.13	74.36	126.5	137.31	156	509.7	43.35	6265	654.95	2073	1662000
Western region	Sichuan	2013	3323.6	2494.06	3257.4	32196	44670000	89164	6734780	153.04	114.03	176.71	238.82	163.5	570.8	44.96	7365	741.78	1413	1887000
Western region	Sichuan	2014	3598.7	2669.02	3524.7	45231	43710000	76667	6735000	173.82	162.58	159.82	236.39	169.6	656.4	46.51	8301	826.59	688	2287000
Western region	Sichuan	2015	3745.5	2680.06	3661	58266	42920000	85790	6731400	215.48	182.08	176.54	396.51	174.8	560.3	48.27	9251	926.65	1154	4626000
Western region	Sichuan	2016	3991.9	2848.67	3900.6	74048	41960000	76214	6.73293e+06	225.41	196.999	216.544	335.376	183.1	582.2	50	10192	988.71	194	5799000
Western region	Sichuan	2017	4365.3	2640.68	4262.5	89292	40850000	73824	6.72517e+06	267.8	231.867	301.535	325.143	188.4	666.2	51.78	11397	1023.13	6950	7372000
Western region	Sichuan	2018	4544.3	2536.69	4427.4	99553	39790000	71064	5922000	294.3	266.148	295.834	384.514	198.6	678.8	53.5	12723	1310.89	13255	8519000
Western region	Sichuan	2019	4938	2432.7	4807.5	99853	38700000	74586	6.15701e+06	317.11	291.216	319.533	398.229	205.8	630.5	55.36	14056	1288.42	4664	9811000
Western region	Sichuan	2020	5701.2	2572.86	5556.9	106377	36210000	74335	5.91839e+06	334.82	310.763	344.862	396.046	205.9	616.6	56.73	14953	1339.36	4131	11092000
Western region	Guizhou	2011	726.9	111.84	699.6	10522	22560000	221	4560700	18.47	3.06	27.51	52.92	48	209.5	35.03	3857	278.47	4600	313000
Western region	Guizhou	2012	892.7	137.14	862.7	12800	22150000	393	4552190	75.87	49.87	89.92	136.21	54.5	212.9	36.3	4355	361.87	5769	367000
Western region	Guizhou	2013	1032.6	204.08	999.3	17900	21770000	422	4548140	121.22	89.59	125.46	217.93	61.9	270.8	37.89	5291	400.31	5385	445000
Western region	Guizhou	2014	1317.2	242.43	1281.5	23000	21040000	469	4548000	154.62	139.9	114.08	276.9	71.3	247.3	40.24	5970	447.19	2948	516000
Western region	Guizhou	2015	1714	300.69	1642	23360	20470000	580	4.5374e+06	193.29	160.98	132.74	410.01	80.1	268.8	42.96	6645	534.26	4544	728000
Western region	Guizhou	2016	1959.9	372.24	1861.8	35464	19850000	652	4.5302e+06	209.45	180.704	182.696	353.029	85.3	274.8	45.56	7533	629.38	4283	979000
Western region	Guizhou	2017	2140	306.895	2032.3	47179	19320000	785	4.51877e+06	251.46	227.771	258.442	316.99	95.1	215.8	47.76	8299	612.05	3110	1319000
Western region	Guizhou	2018	2273	274.223	2156	56520	18890000	849	4.85143e+06	276.91	267.389	241.335	373.01	98.4	280.5	49.54	9170	664.84	238	1641000
Western region	Guizhou	2019	2408	241.55	2280.6	66934	18470000	864	4.89518e+06	293.51	292.656	245.662	383.304	104.9	215.5	51.48	10222	998.9	1638	1772000
Western region	Guizhou	2020	2675.6	268.72	2539.9	65328	18070000	878	4.93702e+06	307.94	313.245	258.2	380.808	117.1	239.3	53.15	10818	1024.31	5161	2243000
Western region	Yunnan	2011	1424	298.57	1396.6	11082	29270000	21846	6.2335e+06	24.91	7.47	48.39	39.81	66.8	258.2	36.57	4424	409.8	3333	503000
Western region	Yunnan	2012	1671	382.34	1640.4	16391	28280000	22685	6.22492e+06	84.43	52.78	111.96	138.91	73.8	277.6	38.47	5045	518.6	2445	652000
Western region	Yunnan	2013	1912.8	469.93	1878.5	21700	27890000	24592	6.21981e+06	137.9	95.59	153.55	249.15	82.4	346.5	39.99	5247	538.97	258	769000
Western region	Yunnan	2014	2045.4	524.5	2007.4	28588	27470000	24652	6.22e+06	164.05	147.22	144.3	255.54	87.1	424.7	41.21	6030	594.45	2467	767000
Western region	Yunnan	2015	2121.8	589.16	2079.3	35476	26870000	26610	6208500	203.76	167.96	158.79	403.67	91.4	431.2	42.93	6830	641.52	2910	918000
Western region	Yunnan	2016	2272.6	730.74	2225.5	44426	26230000	26917	6207800	217.34	185.374	203.167	348.645	95.3	456.9	44.64	7331	712.92	222	950000
Western region	Yunnan	2017	2388.6	785.245	2338.4	51506	25590000	29010	6213310	256.27	223.536	282.855	316.085	102.3	461.1	46.29	8027	674.82	670	1183000
Western region	Yunnan	2018	2552.6	812.497	2498.7	57829	25210000	29930	6.23542e+06	285.79	262.285	278.836	376.06	104.9	469.6	47.44	9123	842.2	1196	3059000
Western region	Yunnan	2019	3096.2	839.75	3037.7	62155	24820000	29958	6.23657e+06	303.46	284.43	291.121	388.744	120.4	479.9	48.67	10260	1117.2	84	3722000
Western region	Yunnan	2020	3674.5	847.04	3611.8	64016	23580000	30741	6.32922e+06	318.48	302.461	309.453	387.785	124	436.3	50.05	11069	1100.13	299	4040000
Western region	Shaanxi	2011	1237.5	505.25	1187.4	17400	19720000	26828	3989900	40.96	37.81	29.74	71.74	131.3	322.1	47.35	5091	333.79	4566	649000
Western region	Shaanxi	2012	1372.5	642.25	1314.8	18900	18760000	37493	3985490	98.24	83.62	98.61	145.88	102.9	338.7	49.71	5797	376.45	2149	833000
Western region	Shaanxi	2013	1528.6	802.5	1463.5	22000	18330000	62544	3.99201e+06	148.37	123.6	145.94	234.55	113	350.6	51.57	6488	419.62	2218	964000
Western region	Shaanxi	2014	1637.8	923.66	1566.9	29267.5	17910000	65887	3.992e+06	178.73	173.25	139	269	109	351.7	53.01	7252	445.97	1390	1054000
Western region	Shaanxi	2015	1675.6	989.15	1599.7	36535	17480000	66270	3.9952e+06	216.12	194.92	157.95	391.85	110.2	351.2	54.74	7901	520.58	729	1185000
Western region	Shaanxi	2016	1778.9	1121.34	1696.1	44226	17030000	68823	3.98947e+06	229.37	211.174	202.873	337.596	118.7	350.4	56.39	8568	543.3	1160	1880000
Western region	Shaanxi	2017	1830.6	1213.44	1741.1	55467	16570000	85473	3982890	266.85	246.482	276	317.467	130.8	351.2	58.07	9306	545.4	217	2410000
Western region	Shaanxi	2018	1927.8	1259.49	1830.2	61034	16180000	93827	4.26486e+06	295.95	281.052	277.149	379.311	133.6	358.3	59.65	10071	626.79	8419	2841000
Western region	Shaanxi	2019	2098.2	1305.54	1991.1	71640	15720000	93455	4.15725e+06	322.89	308.211	309.144	396.364	137.8	355.1	61.28	10935	684.18	15721	3195000
Western region	Shaanxi	2020	2381.8	1103.33	2267.7	73685	14760000	94165	4.18139e+06	342.04	329.532	331.73	402.11	126.8	267	62.66	11376	742.25	5377	3466000
Western region	Gansu	2011	558.3	189.38	525.6	7700	16120000	29809	5388000	18.84	4.99	12.76	75.61	45.1	95.7	37.25	4273	237.66	4640	160000
Western region	Gansu	2012	626.7	238.53	590.9	16850	15790000	39434	5383470	76.29	54.72	68.98	160.79	47.8	105	38.78	4834	302.37	4787	167000
Western region	Gansu	2013	698.3	292.54	658.1	26000	15460000	48273	5378830	128.39	96.77	114.2	258.6	50.4	120.7	40.5	5654	346.58	6633	340000
Western region	Gansu	2014	739.7	306.76	695.8	43000	15110000	52281	5379000	159.76	148.1	107.29	293.6	51.3	124.5	42.28	6148	366.17	6204	387000
Western region	Gansu	2015	780.7	300.17	733.4	56665	14770000	58050	5.3749e+06	199.78	169.67	125.25	434.64	54	127.6	44.24	6830	497.05	3425	608000
Western region	Gansu	2016	834.5	334.7	800.8	72847	14440000	87600	5.3724e+06	204.11	189.285	172.656	310.238	54.2	129.9	46.07	7487	488.1	5055	1054000
Western region	Gansu	2017	896	272.41	859.8	83908	14080000	98414	5.37695e+06	243.78	227.384	240.385	304.1	55.9	131.4	48.12	8030	520.79	5201	1964000
Western region	Gansu	2018	962.3	241.265	926.1	99929	13790000	87414	4.60074e+06	266.82	261.29	227.515	356.539	59.1	132.3	49.69	9065	678.35	3479	2779000
Western region	Gansu	2019	1097.2	210.12	1059.3	95235	13630000	87643	4.51071e+06	289.14	287.311	251.742	363.157	61.7	136.6	50.7	9694	716.76	251	3219000
Western region	Gansu	2020	1227.3	242.75	1188.1	96054	11950000	87954	4.47831e+06	305.5	308.87	265.346	367.356	65.8	116.9	52.23	9923	775.83	1804	3360000
Western region	Qinghai	2011	155.1	21.36	152.6	2300	3060000	1391	588300	18.33	1.96	6.76	93.42	4.1	69.7	46.53	5619	104.74	5583	18000
Western region	Qinghai	2012	176.9	35.16	174.2	3820	3010000	1659	588530	61.47	47.12	51.85	126.3	4.5	74.8	47.85	6613	134.31	3714	26000
Western region	Qinghai	2013	207.6	40.3	204.7	5591	2980000	8900	588210	118.01	88.18	113.42	224.82	4.5	75.8	49.29	7506	159.69	2741	37000
Western region	Qinghai	2014	219	57.54	215.9	7233.5	2930000	6690	588000	145.93	139.24	108.4	236.23	5	72.3	50.84	8235	190.04	288	46000
Western region	Qinghai	2015	212.2	67.77	208.9	8876	2920000	7100	588400	195.15	159.59	136.5	419.14	5.9	66.5	51.67	8566	204.41	2538	83000
Western region	Qinghai	2016	224.7	72.39	221.2	10624	2870000	7227	589400	200.38	177.731	182.265	308.106	5.9	72.5	53.55	9222	232.35	2697	118000
Western region	Qinghai	2017	242	53.29	238.4	11093	2810000	7263	590140	240.2	215.675	251.093	301.422	6.4	63.7	55.45	9903	233.12	269	142000
Western region	Qinghai	2018	272	43.74	268.1	11190	2750000	7204	554154	263.12	251.689	235.313	351.433	6.6	54.4	57.27	10352	267.85	675	344000
Western region	Qinghai	2019	306	34.19	301.9	16928	2710000	7234	551372	282.65	272.897	252.746	369.187	7.1	73.5	58.78	11343	324.09	1130	442000
Western region	Qinghai	2020	342.3	33.19	338	16995	2360000	7258	524422	298.23	292.063	264.667	379.582	7.5	45.1	60.08	12134	279.8	136	501000
Western region	Ningxia	2011	183.9	56.71	175	2080	3210000	14868	1285000	31.31	32.27	23.16	42.96	12	55.6	50.2	4909	112.19	396	65000
Western region	Ningxia	2012	199.2	75.95	189	2760	3190000	18197	1282750	87.13	76.78	90.34	115.46	12.8	63.8	51.15	5558	139.8	5059	73000
Western region	Ningxia	2013	222.2	108.6	210.7	3405	3140000	43908	1281120	136.74	115.08	129.02	222.32	13.8	73.4	52.84	6740	149.38	2272	77000
Western region	Ningxia	2014	229.6	127.17	216.9	4050	3070000	43908	1281000	165.26	167.18	114.28	251.55	13.6	79.9	54.82	7676	157.05	2321	66000
Western region	Ningxia	2015	250.7	127.54	236.8	4726	2990000	43910	1290100	214.7	190.35	134.87	440.18	13.8	79	56.98	8415	166.27	1428	78000
Western region	Ningxia	2016	255.7	129.93	241	5371	2950000	45435	1288800	212.36	205.917	179.619	293.115	14.2	85.2	58.74	9138	201.29	779	99000
Western region	Ningxia	2017	266.3	110.8	250.6	6056	2870000	38972	1289950	255.59	242.416	252.208	305.24	14.6	88.3	60.95	9982	222.39	1257	186000
Western region	Ningxia	2018	296.1	101.235	279.4	6466	2830000	30817	88048.6	272.92	274.252	225.275	355.139	15.1	89.6	62.15	10790	219.06	245	424000
Western region	Ningxia	2019	297.7	91.67	280	6533	2790000	31449	89470.8	292.31	299.044	241.548	362.349	16.1	65.3	63.63	11465	218.16	10261	542000
Western region	Ningxia	2020	356.3	91.15	338.1	6510	2520000	31694	98276	310.02	320.451	262.722	361.516	16.8	81.6	64.96	11724	253.45	18538	617000
Western region	Xinjiang	2011	1087.5	271.96	1047.2	6523	12470000	32385	5135400	20.34	12.92	23.6	38.92	71.6	187.2	43.73	5105	297.59	6207	349000
Western region	Xinjiang	2012	1249.5	320.26	1204.1	7491	12510000	34484	5148070	82.45	60.88	85.14	148.76	75.8	300.8	44.22	6154	365.39	5271	464000
Western region	Xinjiang	2013	1378.8	386.2	1326.6	10800	12570000	34691	5160200	143.4	101.44	146.39	276.48	83.9	361.1	44.94	7103	387.42	4917	544000
Western region	Xinjiang	2014	1466.6	442.85	1406.7	14800	12400000	37841	5160000	163.67	151.28	134.87	256.91	96.5	380	46.79	7365	477.27	8116	575000
Western region	Xinjiang	2015	1479.8	507.53	1409.7	20960	12450000	30260	5188900	205.49	172.01	148.6	419.4	104.1	287.6	48.78	7698	605.34	7152	1127000
Western region	Xinjiang	2016	1554	555.4	1473.2	25002	12390000	27545	5216470	208.72	190.324	190.111	303.306	108.2	303.7	50.42	8277	717.02	3987	1194000
Western region	Xinjiang	2017	1640.3	502.49	1551.8	24111	12380000	28783	5239620	248.69	228.819	249.099	313.562	111.1	293.5	51.9	8713	612.49	5749	1616000
Western region	Xinjiang	2018	1791	476.035	1692.1	27295	12210000	28276	4.71267e+06	271.84	267.351	232.937	357.37	119.5	288.2	54.01	9421	753.25	6381	1958000
Western region	Xinjiang	2019	1888.4	449.58	1781.8	27356	12140000	28354	4.58803e+06	294.34	293.483	256.309	366.301	124.8	288	55.51	10318	977.41	3934	2674000
Western region	Xinjiang	2020	2098.2	543.3	1981.3	27458	11240000	28517	4.3604e+06	308.35	310.218	273.854	364.882	127.5	197.9	56.53	10778	1127.88	293	2356000
